# Supplementary material for: Key Components of Parenting Education Interventions for Preterm Infant–Parent Dyads Admitted to the NICU: A Systematic Review
Source: Children (Basel). 2026 Feb 18;13(2):280. doi: 10.3390/children13020280 (PMC12940051; doi:10.3390/children13020280)
Supplement: Supplementary file 1 [file children-13-00280-s001.zip]

Archive with 4 entries (4 files):
- Table S2. SUPPL - Characteristics of included studies.pdf
- PRISMA Checklist.pdf
- SUPPL 1 - Summary of quality assessment of selected studies (updated).pdf
- SUPPL Components within Education Categories.pdf
